# Supplementary material for: Higher HIV-1 Env gp120-Specific Antibody-Dependent Cellular Cytotoxicity (ADCC) Activity Is Associated with Lower Levels of Defective HIV-1 Provirus
Source: Viruses. 2023 Oct 6;15(10):2055. doi: 10.3390/v15102055 (PMC10611199; doi:10.3390/v15102055)
Supplement: Supplementary file 1 [file viruses-15-02055-s001.zip]

Archive with 1 entries (1 files):
- viruses-2633101-supplementary.pdf
